# Supplementary material for: New records and an updated list of snakes from Ha Tinh Province, Vietnam
Source: Biodivers Data J. 2026 Mar 27;14:e177493. doi: 10.3897/BDJ.14.e177493 (PMC13049456; doi:10.3897/BDJ.14.e177493)
Supplement: XML Treatment for Hebius boulengeri [file BDJ.14.e177493-treatment3.xml]

<!DOCTYPE tp:taxon-treatment
  PUBLIC "-//TaxonX//DTD Taxonomic Treatment Publishing DTD v0 20100105//EN" "tax-treatment-NSO.dtd">
<tp:taxon-treatment xmlns:tp="http://www.plazi.org/taxpub"><tp:treatment-meta><mixed-citation publication-type="journal"><person-group><name><surname>Pham</surname><given-names>Anh Van</given-names></name><name><surname>Dao</surname><given-names>Quynh Dieu Thi</given-names></name><name><surname>Tran</surname><given-names>Anh Dinh</given-names></name><name><surname>Le</surname><given-names>Minh Duc</given-names></name><name><surname>Nguyen</surname><given-names>Truong Quang</given-names></name></person-group><article-title>New records and an updated list of snakes from Ha Tinh Province, Vietnam</article-title><source>Biodivers Data J</source><day>27</day><month>03</month><year>2026</year><volume>14</volume><pub-id pub-id-type="doi">10.3897/BDJ.14.e177493</pub-id></mixed-citation></tp:treatment-meta><tp:nomenclature><tp:taxon-name><object-id xmlns:xlink="http://www.w3.org/1999/xlink" content-type="arpha" xlink:type="simple">CC9CBE3D-EA6D-517A-B550-0BB0B94BE514</object-id><tp:taxon-name-part taxon-name-part-type="genus">Hebius</tp:taxon-name-part> <tp:taxon-name-part taxon-name-part-type="species">boulengeri</tp:taxon-name-part></tp:taxon-name><tp:taxon-authority>(Gressitt, 1937)</tp:taxon-authority></tp:nomenclature><tp:treatment-sec sec-type="materials"><title>Materials</title><list list-type="alpha-lower" list-content="occurrences"><list-item><p><bold>Type status:</bold> <named-content xmlns:xlink="http://www.w3.org/1999/xlink" content-type="dwc:typeStatus" xlink:type="simple">Other material</named-content>. <bold>Occurrence:</bold> catalogNumber: <named-content xmlns:xlink="http://www.w3.org/1999/xlink" content-type="dwc:catalogNumber" xlink:type="simple">VQ.2025.302</named-content>; individualCount: <named-content xmlns:xlink="http://www.w3.org/1999/xlink" content-type="dwc:individualCount" xlink:type="simple">1</named-content>; sex: <named-content xmlns:xlink="http://www.w3.org/1999/xlink" content-type="dwc:sex" xlink:type="simple">female</named-content>; lifeStage: <named-content xmlns:xlink="http://www.w3.org/1999/xlink" content-type="dwc:lifeStage" xlink:type="simple">adult</named-content>; occurrenceID: <named-content xmlns:xlink="http://www.w3.org/1999/xlink" content-type="dwc:occurrenceID" xlink:type="simple">7D8EC73A-DE8C-5D1E-B00C-C23B9172A461</named-content>; <bold>Taxon:</bold> scientificNameID: <named-content xmlns:xlink="http://www.w3.org/1999/xlink" content-type="dwc:scientificNameID" xlink:type="simple"><italic><tp:taxon-name><tp:taxon-name-part taxon-name-part-type="genus" reg="Hebius">Hebius</tp:taxon-name-part> <tp:taxon-name-part taxon-name-part-type="species" reg="boulengeri">boulengeri</tp:taxon-name-part></tp:taxon-name></italic></named-content>; scientificName: <named-content xmlns:xlink="http://www.w3.org/1999/xlink" content-type="dwc:scientificName" xlink:type="simple"><italic><tp:taxon-name><tp:taxon-name-part taxon-name-part-type="genus" reg="Hebius">Hebius</tp:taxon-name-part> <tp:taxon-name-part taxon-name-part-type="species" reg="boulengeri">boulengeri</tp:taxon-name-part></tp:taxon-name></italic></named-content>; class: <named-content xmlns:xlink="http://www.w3.org/1999/xlink" content-type="dwc:class" xlink:type="simple"><tp:taxon-name><tp:taxon-name-part taxon-name-part-type="class">Reptilia</tp:taxon-name-part></tp:taxon-name></named-content>; order: <named-content xmlns:xlink="http://www.w3.org/1999/xlink" content-type="dwc:order" xlink:type="simple"><tp:taxon-name><tp:taxon-name-part taxon-name-part-type="order">Squamata</tp:taxon-name-part></tp:taxon-name></named-content>; family: <named-content xmlns:xlink="http://www.w3.org/1999/xlink" content-type="dwc:family" xlink:type="simple"><tp:taxon-name><tp:taxon-name-part taxon-name-part-type="family">Colubridae</tp:taxon-name-part></tp:taxon-name></named-content>; genus: <named-content xmlns:xlink="http://www.w3.org/1999/xlink" content-type="dwc:genus" xlink:type="simple">Hebius</named-content>; specificEpithet: <named-content xmlns:xlink="http://www.w3.org/1999/xlink" content-type="dwc:specificEpithet" xlink:type="simple">boulengeri</named-content>; scientificNameAuthorship: <named-content xmlns:xlink="http://www.w3.org/1999/xlink" content-type="dwc:scientificNameAuthorship" xlink:type="simple">(Gressitt, 1937)</named-content>; <bold>Location:</bold> country: <named-content xmlns:xlink="http://www.w3.org/1999/xlink" content-type="dwc:country" xlink:type="simple">Vietnam</named-content>; countryCode: <named-content xmlns:xlink="http://www.w3.org/1999/xlink" content-type="dwc:countryCode" xlink:type="simple">VN</named-content>; stateProvince: <named-content xmlns:xlink="http://www.w3.org/1999/xlink" content-type="dwc:stateProvince" xlink:type="simple">Ha Tinh</named-content>; county: <named-content xmlns:xlink="http://www.w3.org/1999/xlink" content-type="dwc:county" xlink:type="simple">Ha Tinh</named-content>; municipality: <named-content xmlns:xlink="http://www.w3.org/1999/xlink" content-type="dwc:municipality" xlink:type="simple">Vu Quang</named-content>; locality: <named-content xmlns:xlink="http://www.w3.org/1999/xlink" content-type="dwc:locality" xlink:type="simple">Vu Quang</named-content>; verbatimElevation: <named-content xmlns:xlink="http://www.w3.org/1999/xlink" content-type="dwc:verbatimElevation" xlink:type="simple">610 m</named-content>; verbatimLatitude: <named-content xmlns:xlink="http://www.w3.org/1999/xlink" content-type="dwc:verbatimLatitude" xlink:type="simple">18°15'00.7"N</named-content>; verbatimLongitude: <named-content xmlns:xlink="http://www.w3.org/1999/xlink" content-type="dwc:verbatimLongitude" xlink:type="simple">105°28'21.0"E</named-content>; verbatimCoordinateSystem: <named-content xmlns:xlink="http://www.w3.org/1999/xlink" content-type="dwc:verbatimCoordinateSystem" xlink:type="simple">WGS84</named-content>; <bold>Event:</bold> eventDate: <named-content xmlns:xlink="http://www.w3.org/1999/xlink" content-type="dwc:eventDate" xlink:type="simple">April</named-content>; eventTime: <named-content xmlns:xlink="http://www.w3.org/1999/xlink" content-type="dwc:eventTime" xlink:type="simple">2025</named-content>; eventRemarks: <named-content xmlns:xlink="http://www.w3.org/1999/xlink" content-type="dwc:eventRemarks" xlink:type="simple">collected by AV Pham</named-content>; <bold>Record Level:</bold> language: <named-content xmlns:xlink="http://www.w3.org/1999/xlink" content-type="dwc:language" xlink:type="simple">en</named-content>; collectionCode: <named-content xmlns:xlink="http://www.w3.org/1999/xlink" content-type="dwc:collectionCode" xlink:type="simple">Reptilies</named-content>; basisOfRecord: <named-content xmlns:xlink="http://www.w3.org/1999/xlink" content-type="dwc:basisOfRecord" xlink:type="simple">PreservedSpecimen</named-content></p></list-item></list></tp:treatment-sec><tp:treatment-sec sec-type="Description"><title>Description</title><p>Morphological characteristics of the specimen from Ha Tinh Province agreed well with the descriptions of <xref ref-type="bibr" rid="B13617267">David et al. (2013)</xref> and <xref ref-type="bibr" rid="B13617310">Le et al. (2018)</xref>: SVL 252 mm, TaL 111 mm (n = 1, female); head distinct from neck, moderately depressed; eye large, pupil round; rostral broader than deep, visible from above; prefrontal longer than internasal, in contact with the loreal; frontal longer than snout–frontal distance, nearly equal to parietal; parietal elongated, in contact with frontal; nasal divided; loreal 1/1, not in contact with orbit; preocular 1/1; postoculars 2/2, bordering anterior temporals; anterior temporal 1/1, posterior temporals 2/2; subpralabials 9/9, fourth to sixth touching the eye, eighth largest; infralabials 10/10, first to fifth bordering chin shields; dorsal scale rows 19-19-17, keeled, except the outer row smooth; ventrals 143; cloacal scale undivided; subcaudals 85, paired.</p><p><italic>Colouration in preserved specimen.</italic> Dorsal surface of body brown, with dorsolateral dull yellow stripe; anterior supralabials white, posterior ones black with a median elongated cream-coloured blotch, forming a postocular stripe extending on the neck; venter and lower surface of tail cream (Fig. <xref ref-type="fig" rid="F13617532">4</xref>).</p></tp:treatment-sec><tp:treatment-sec sec-type="Distribution"><title>Distribution</title><p>In Vietnam, <italic><tp:taxon-name><tp:taxon-name-part taxon-name-part-type="genus" reg="Hebius">H.</tp:taxon-name-part> <tp:taxon-name-part taxon-name-part-type="species" reg="boulengeri">boulengeri</tp:taxon-name-part></tp:taxon-name></italic> had previously been reported from Lao Cai Province in the north southwards to Lam Dong Province (<xref ref-type="bibr" rid="B13617540">Nguyen et al. 2009</xref>, <xref ref-type="bibr" rid="B13617310">Le et al. 2018</xref>, <xref ref-type="bibr" rid="B13617601">Uetz et al. 2025</xref>). Elsewhere, this species is known from China, Cambodia and Thailand (<xref ref-type="bibr" rid="B13617601">Uetz et al. 2025</xref>).</p></tp:treatment-sec><tp:treatment-sec sec-type="Ecology"><title>Ecology</title><p>The specimen was collected at 9:45 h on the ground, near the trail. The surrounding habitat was disturbed evergreen karst forest of medium hardwood and shrub.</p></tp:treatment-sec><tp:treatment-sec><!--Section generated to contain objects referenced in tp:taxon-treatment.--><fig id="F13617532" position="float" orientation="portrait"><object-id xmlns:xlink="http://www.w3.org/1999/xlink" content-type="arpha" xlink:type="simple">F2ACA887-9A6E-52D8-9E56-26F87AA8B5BA</object-id><object-id xmlns:xlink="http://www.w3.org/1999/xlink" content-type="doi" xlink:type="simple">10.3897/BDJ.14.e177493.figure5</object-id><label>Figure 4.</label><caption><p><italic><tp:taxon-name><tp:taxon-name-part taxon-name-part-type="genus" reg="Hebius">Hebius</tp:taxon-name-part> <tp:taxon-name-part taxon-name-part-type="species" reg="boulengeri">boulengeri</tp:taxon-name-part></tp:taxon-name></italic> (adult female, VQ2025.302).</p></caption><graphic xmlns:xlink="http://www.w3.org/1999/xlink" xlink:href="bdj-14-e177493-g004.jpg" position="float" id="oo_1455911.jpg" orientation="portrait" xlink:type="simple"><uri content-type="original_file" xlink:type="simple">https://binary.pensoft.net/fig/1455911</uri></graphic></fig></tp:treatment-sec><ref-list><ref id="B13617267"><element-citation xmlns:xlink="http://www.w3.org/1999/xlink" publication-type="article" xlink:type="simple"><person-group person-group-type="author"><name name-style="western"><surname>David</surname><given-names>P.</given-names></name><name name-style="western"><surname>Vogel</surname><given-names>G.</given-names></name><name name-style="western"><surname>Rooijen</surname><given-names>J. V.</given-names></name></person-group><year>2013</year><article-title>On some taxonomically confused species of the genus <italic><tp:taxon-name><tp:taxon-name-part taxon-name-part-type="genus" reg="Amphiesma">Amphiesma</tp:taxon-name-part></tp:taxon-name></italic> Duméril, Bibron &amp; Duméril, 1854 related to <italic><tp:taxon-name><tp:taxon-name-part taxon-name-part-type="genus" reg="Amphiesma">Amphiesma</tp:taxon-name-part> <tp:taxon-name-part taxon-name-part-type="species" reg="khasiense">khasiense</tp:taxon-name-part></tp:taxon-name></italic> (Boulenger, 1890</article-title><source><tp:taxon-name><tp:taxon-name-part taxon-name-part-type="order">Squamata</tp:taxon-name-part></tp:taxon-name>, <tp:taxon-name><tp:taxon-name-part taxon-name-part-type="family">Natricidae</tp:taxon-name-part></tp:taxon-name>). Zootaxa</source><volume>3694</volume><fpage>301</fpage><lpage>335</lpage><pub-id pub-id-type="doi">10.11646/zootaxa.3694.4.1</pub-id></element-citation></ref><ref id="B13617310"><element-citation xmlns:xlink="http://www.w3.org/1999/xlink" publication-type="article" xlink:type="simple"><person-group person-group-type="author"><name name-style="western"><surname>Le</surname><given-names>D. T.</given-names></name><name name-style="western"><surname>Dao</surname><given-names>A. N.</given-names></name><name name-style="western"><surname>Pham</surname><given-names>D. T.</given-names></name><name name-style="western"><surname>Ziegler</surname><given-names>T.</given-names></name><name name-style="western"><surname>Nguyen</surname><given-names>T. Q.</given-names></name></person-group><year>2018</year><article-title>New records and an updated list of snakes from Yen Bai Province, Vietnam</article-title><source>Herpetology Notes</source><volume>11</volume><fpage>101</fpage><lpage>108</lpage></element-citation></ref><ref id="B13617540"><element-citation xmlns:xlink="http://www.w3.org/1999/xlink" publication-type="book" xlink:type="simple"><person-group person-group-type="author"><name name-style="western"><surname>Nguyen</surname><given-names>V. S.</given-names></name><name name-style="western"><surname>Ho</surname><given-names>T. C.</given-names></name><name name-style="western"><surname>Nguyen</surname><given-names>Q. T.</given-names></name></person-group><year>2009</year><source>Herpetofauna of Vietnam</source><publisher-name>Edition Chimaira, Frankfurt am Main</publisher-name><size units="page">768</size></element-citation></ref><ref id="B13617601"><element-citation xmlns:xlink="http://www.w3.org/1999/xlink" publication-type="website" xlink:type="simple"><person-group person-group-type="author"><name name-style="western"><surname>Uetz</surname><given-names>P.</given-names></name><name name-style="western"><surname>Freed</surname><given-names>P.</given-names></name><name name-style="western"><surname>Aguilar</surname><given-names>R.</given-names></name><name name-style="western"><surname>Reyes</surname><given-names>F.</given-names></name><name name-style="western"><surname>Kudera</surname><given-names>J.</given-names></name><name name-style="western"><surname>Hošek</surname><given-names>J.</given-names></name></person-group><article-title>
            <ext-link ext-link-type="uri" xlink:href="http://the%20reptile%20database/" xlink:type="simple">The Reptile Database</ext-link>
          </article-title><uri xlink:type="simple">http://www.reptile-database.org</uri><date-in-citation content-type="access-date">2025-11-01T00:57:05+00:00</date-in-citation></element-citation></ref></ref-list></tp:taxon-treatment>
