# Supplementary material for: New records and an updated list of snakes from Ha Tinh Province, Vietnam
Source: Biodivers Data J. 2026 Mar 27;14:e177493. doi: 10.3897/BDJ.14.e177493 (PMC13049456; doi:10.3897/BDJ.14.e177493)
Supplement: XML Treatment for Rhabdophis nigrocinctus [file BDJ.14.e177493-treatment4.xml]

<!DOCTYPE tp:taxon-treatment
  PUBLIC "-//TaxonX//DTD Taxonomic Treatment Publishing DTD v0 20100105//EN" "tax-treatment-NSO.dtd">
<tp:taxon-treatment xmlns:tp="http://www.plazi.org/taxpub"><tp:treatment-meta><mixed-citation publication-type="journal"><person-group><name><surname>Pham</surname><given-names>Anh Van</given-names></name><name><surname>Dao</surname><given-names>Quynh Dieu Thi</given-names></name><name><surname>Tran</surname><given-names>Anh Dinh</given-names></name><name><surname>Le</surname><given-names>Minh Duc</given-names></name><name><surname>Nguyen</surname><given-names>Truong Quang</given-names></name></person-group><article-title>New records and an updated list of snakes from Ha Tinh Province, Vietnam</article-title><source>Biodivers Data J</source><day>27</day><month>03</month><year>2026</year><volume>14</volume><pub-id pub-id-type="doi">10.3897/BDJ.14.e177493</pub-id></mixed-citation></tp:treatment-meta><tp:nomenclature><tp:taxon-name><object-id xmlns:xlink="http://www.w3.org/1999/xlink" content-type="arpha" xlink:type="simple">5946FFB4-CFB7-529E-877F-B7C61A4E9308</object-id><tp:taxon-name-part taxon-name-part-type="genus">Rhabdophis</tp:taxon-name-part> <tp:taxon-name-part taxon-name-part-type="species">nigrocinctus</tp:taxon-name-part></tp:taxon-name><tp:taxon-authority>(Blyth, 1856)</tp:taxon-authority></tp:nomenclature><tp:treatment-sec sec-type="materials"><title>Materials</title><list list-type="alpha-lower" list-content="occurrences"><list-item><p><bold>Type status:</bold> <named-content xmlns:xlink="http://www.w3.org/1999/xlink" content-type="dwc:typeStatus" xlink:type="simple">Other material</named-content>. <bold>Occurrence:</bold> catalogNumber: <named-content xmlns:xlink="http://www.w3.org/1999/xlink" content-type="dwc:catalogNumber" xlink:type="simple">VQ.2025.224</named-content>; individualCount: <named-content xmlns:xlink="http://www.w3.org/1999/xlink" content-type="dwc:individualCount" xlink:type="simple">1</named-content>; sex: <named-content xmlns:xlink="http://www.w3.org/1999/xlink" content-type="dwc:sex" xlink:type="simple">female</named-content>; lifeStage: <named-content xmlns:xlink="http://www.w3.org/1999/xlink" content-type="dwc:lifeStage" xlink:type="simple">adult</named-content>; occurrenceID: <named-content xmlns:xlink="http://www.w3.org/1999/xlink" content-type="dwc:occurrenceID" xlink:type="simple">D8A35D07-00D2-5412-A269-966DE1D31700</named-content>; <bold>Taxon:</bold> scientificNameID: <named-content xmlns:xlink="http://www.w3.org/1999/xlink" content-type="dwc:scientificNameID" xlink:type="simple"><italic><tp:taxon-name><tp:taxon-name-part taxon-name-part-type="genus" reg="Rhabdophis">Rhabdophis</tp:taxon-name-part> <tp:taxon-name-part taxon-name-part-type="species" reg="nigrocinctus">nigrocinctus</tp:taxon-name-part></tp:taxon-name></italic></named-content>; scientificName: <named-content xmlns:xlink="http://www.w3.org/1999/xlink" content-type="dwc:scientificName" xlink:type="simple"><italic><tp:taxon-name><tp:taxon-name-part taxon-name-part-type="genus" reg="Rhabdophis">Rhabdophis</tp:taxon-name-part> <tp:taxon-name-part taxon-name-part-type="species" reg="nigrocinctus">nigrocinctus</tp:taxon-name-part></tp:taxon-name></italic></named-content>; class: <named-content xmlns:xlink="http://www.w3.org/1999/xlink" content-type="dwc:class" xlink:type="simple"><tp:taxon-name><tp:taxon-name-part taxon-name-part-type="class">Reptilia</tp:taxon-name-part></tp:taxon-name></named-content>; order: <named-content xmlns:xlink="http://www.w3.org/1999/xlink" content-type="dwc:order" xlink:type="simple"><tp:taxon-name><tp:taxon-name-part taxon-name-part-type="order">Squamata</tp:taxon-name-part></tp:taxon-name></named-content>; family: <named-content xmlns:xlink="http://www.w3.org/1999/xlink" content-type="dwc:family" xlink:type="simple"><tp:taxon-name><tp:taxon-name-part taxon-name-part-type="family">Colubridae</tp:taxon-name-part></tp:taxon-name></named-content>; genus: <named-content xmlns:xlink="http://www.w3.org/1999/xlink" content-type="dwc:genus" xlink:type="simple"><tp:taxon-name><tp:taxon-name-part taxon-name-part-type="genus">Rhabdophis</tp:taxon-name-part></tp:taxon-name></named-content>; specificEpithet: <named-content xmlns:xlink="http://www.w3.org/1999/xlink" content-type="dwc:specificEpithet" xlink:type="simple"><italic><tp:taxon-name><tp:taxon-name-part taxon-name-part-type="genus" reg="Rhabdophis"/><tp:taxon-name-part taxon-name-part-type="species" reg="nigrocinctus">nigrocinctus</tp:taxon-name-part></tp:taxon-name></italic></named-content>; scientificNameAuthorship: <named-content xmlns:xlink="http://www.w3.org/1999/xlink" content-type="dwc:scientificNameAuthorship" xlink:type="simple">(Blyth, 1856)</named-content>; <bold>Location:</bold> country: <named-content xmlns:xlink="http://www.w3.org/1999/xlink" content-type="dwc:country" xlink:type="simple">Vietnam</named-content>; countryCode: <named-content xmlns:xlink="http://www.w3.org/1999/xlink" content-type="dwc:countryCode" xlink:type="simple">VN</named-content>; stateProvince: <named-content xmlns:xlink="http://www.w3.org/1999/xlink" content-type="dwc:stateProvince" xlink:type="simple">Ha Tinh</named-content>; county: <named-content xmlns:xlink="http://www.w3.org/1999/xlink" content-type="dwc:county" xlink:type="simple">Ha Tinh</named-content>; municipality: <named-content xmlns:xlink="http://www.w3.org/1999/xlink" content-type="dwc:municipality" xlink:type="simple">Vu Quang</named-content>; locality: <named-content xmlns:xlink="http://www.w3.org/1999/xlink" content-type="dwc:locality" xlink:type="simple">Vu Quang</named-content>; verbatimElevation: <named-content xmlns:xlink="http://www.w3.org/1999/xlink" content-type="dwc:verbatimElevation" xlink:type="simple">510 m</named-content>; verbatimLatitude: <named-content xmlns:xlink="http://www.w3.org/1999/xlink" content-type="dwc:verbatimLatitude" xlink:type="simple">18°15'32.6"N</named-content>; verbatimLongitude: <named-content xmlns:xlink="http://www.w3.org/1999/xlink" content-type="dwc:verbatimLongitude" xlink:type="simple">105°23'26.2"E</named-content>; verbatimCoordinateSystem: <named-content xmlns:xlink="http://www.w3.org/1999/xlink" content-type="dwc:verbatimCoordinateSystem" xlink:type="simple">WGS84</named-content>; <bold>Event:</bold> eventDate: <named-content xmlns:xlink="http://www.w3.org/1999/xlink" content-type="dwc:eventDate" xlink:type="simple">April</named-content>; eventTime: <named-content xmlns:xlink="http://www.w3.org/1999/xlink" content-type="dwc:eventTime" xlink:type="simple">2025</named-content>; eventRemarks: <named-content xmlns:xlink="http://www.w3.org/1999/xlink" content-type="dwc:eventRemarks" xlink:type="simple">collected by AV Pham</named-content>; <bold>Record Level:</bold> language: <named-content xmlns:xlink="http://www.w3.org/1999/xlink" content-type="dwc:language" xlink:type="simple">en</named-content>; collectionCode: <named-content xmlns:xlink="http://www.w3.org/1999/xlink" content-type="dwc:collectionCode" xlink:type="simple">Reptiles</named-content>; basisOfRecord: <named-content xmlns:xlink="http://www.w3.org/1999/xlink" content-type="dwc:basisOfRecord" xlink:type="simple">PreservedSpecimen</named-content></p></list-item></list></tp:treatment-sec><tp:treatment-sec sec-type="Description"><title>Description</title><p>Morphological characteristics of the specimen from Ha Tinh Province agreed well with the descriptions of <xref ref-type="bibr" rid="B13617413">Smith (1943)</xref> and <xref ref-type="bibr" rid="B13617460">Taylor (1963)</xref>: SVL 582 mm, TaL 204 mm (n = 1, female); head distinct from neck; eye large, pupil round; prefrontal longer than internasal; frontal elongate; parietals large; nasal divided; loreal 1/1, not in contact with orbit; preocular 1/1; postoculars 2/2, bordering anterior temporals; anterior temporals 2/2, posterior temporals 2/2; subpralabials 8/8, third to fifth touching the eye, seventh largest; infralabials 10/10, first to fifth bordering chin shields; dorsal scale rows 19-19-17, keeled; ventrals 157; cloacal scale divided; subcaudals 83, paired.</p><p><italic>Colouration in preserved specimen.</italic> Dorsal surface of body olive-green anteriorly and browner posteriorly, with a series of narrow whitish transverse markings along the body; venter bright yellow to dark brown, sometimes with faint dark spots posteriorly (Fig. <xref ref-type="fig" rid="F13617534">5</xref>).</p></tp:treatment-sec><tp:treatment-sec sec-type="Distribution"><title>Distribution</title><p>In Vietnam, <italic><tp:taxon-name><tp:taxon-name-part taxon-name-part-type="genus" reg="Rhabdophis">Rhabdophis</tp:taxon-name-part> <tp:taxon-name-part taxon-name-part-type="species" reg="nigrocinctus">nigrocinctus</tp:taxon-name-part></tp:taxon-name></italic> has been recorded from Dien Bien, Son La, Thanh Hoa and Nghe An provinces (<xref ref-type="bibr" rid="B13617540">Nguyen et al. 2009</xref>, <xref ref-type="bibr" rid="B13617352">Pham et al. 2020</xref>, <xref ref-type="bibr" rid="B13617258">Dau et al. 2024</xref>). Elsewhere, this species is known from Myanmar, Thailand, Laos, Cambodia and China (<xref ref-type="bibr" rid="B13617601">Uetz et al. 2025</xref>).</p></tp:treatment-sec><tp:treatment-sec sec-type="Ecology"><title>Ecology</title><p>The specimen was collected at 13:30 h on the ground, near the trail. The surrounding habitat was disturbed evergreen karst forest of medium hardwood and shrub.</p></tp:treatment-sec><tp:treatment-sec><!--Section generated to contain objects referenced in tp:taxon-treatment.--><fig id="F13617534" position="float" orientation="portrait"><object-id xmlns:xlink="http://www.w3.org/1999/xlink" content-type="arpha" xlink:type="simple">C313943A-5926-51ED-804B-4AB07E2208F0</object-id><object-id xmlns:xlink="http://www.w3.org/1999/xlink" content-type="doi" xlink:type="simple">10.3897/BDJ.14.e177493.figure1</object-id><label>Figure 5.</label><caption><p><italic><tp:taxon-name><tp:taxon-name-part taxon-name-part-type="genus" reg="Rhabdophis">Rhabdophis</tp:taxon-name-part> <tp:taxon-name-part taxon-name-part-type="species" reg="nigrocinctus">nigrocinctus</tp:taxon-name-part></tp:taxon-name></italic> (adult female, VQ 2025. 224).</p></caption><graphic xmlns:xlink="http://www.w3.org/1999/xlink" xlink:href="bdj-14-e177493-g005.jpg" position="float" id="oo_1455912.jpg" orientation="portrait" xlink:type="simple"><uri content-type="original_file" xlink:type="simple">https://binary.pensoft.net/fig/1455912</uri></graphic></fig></tp:treatment-sec><ref-list><ref id="B13617413"><element-citation xmlns:xlink="http://www.w3.org/1999/xlink" publication-type="article" xlink:type="simple"><person-group person-group-type="author"><name name-style="western"><surname>Smith</surname><given-names>M. A.</given-names></name></person-group><year>1943</year><article-title>The fauna of British India, Ceylon and Burma, including the whole of the Indo-Chinese Subregion</article-title><source><tp:taxon-name><tp:taxon-name-part taxon-name-part-type="class">Reptilia</tp:taxon-name-part></tp:taxon-name> and <tp:taxon-name><tp:taxon-name-part taxon-name-part-type="class">Amphibia</tp:taxon-name-part></tp:taxon-name></source><volume>III</volume><fpage>583</fpage></element-citation></ref><ref id="B13617460"><element-citation xmlns:xlink="http://www.w3.org/1999/xlink" publication-type="article" xlink:type="simple"><person-group person-group-type="author"><name name-style="western"><surname>Taylor</surname><given-names>E. H.</given-names></name></person-group><year>1963</year><article-title>The lizards of Thailand</article-title><source>University of Kansas Science Bulletin</source><volume>44</volume><fpage>687</fpage><lpage>1077</lpage></element-citation></ref><ref id="B13617540"><element-citation xmlns:xlink="http://www.w3.org/1999/xlink" publication-type="book" xlink:type="simple"><person-group person-group-type="author"><name name-style="western"><surname>Nguyen</surname><given-names>V. S.</given-names></name><name name-style="western"><surname>Ho</surname><given-names>T. C.</given-names></name><name name-style="western"><surname>Nguyen</surname><given-names>Q. T.</given-names></name></person-group><year>2009</year><source>Herpetofauna of Vietnam</source><publisher-name>Edition Chimaira, Frankfurt am Main</publisher-name><size units="page">768</size></element-citation></ref><ref id="B13617352"><element-citation xmlns:xlink="http://www.w3.org/1999/xlink" publication-type="article" xlink:type="simple"><person-group person-group-type="author"><name name-style="western"><surname>Pham</surname><given-names>A. V.</given-names></name><name name-style="western"><surname>Ziegler</surname><given-names>T.</given-names></name><name name-style="western"><surname>Nguyen</surname><given-names>T. Q.</given-names></name></person-group><year>2020</year><article-title>New records and an updated checklist of snakes from Son La Province</article-title><source>Vietnam. Biodiversity Data Journal</source><volume>8</volume><fpage>52779</fpage><pub-id pub-id-type="doi">10.3897/BDJ.8.e52779</pub-id></element-citation></ref><ref id="B13617258"><element-citation xmlns:xlink="http://www.w3.org/1999/xlink" publication-type="article" xlink:type="simple"><person-group person-group-type="author"><name name-style="western"><surname>Dau</surname><given-names>V. Q.</given-names></name><name name-style="western"><surname>Hoang</surname><given-names>T. N.</given-names></name><name name-style="western"><surname>Nguyen</surname><given-names>T. Q.</given-names></name><name name-style="western"><surname>Pham</surname><given-names>A. V.</given-names></name></person-group><year>2024</year><article-title>New records and an updated list of reptiles from Thanh Hoa Province, Vietnam</article-title><source>Biodiversity Data Journal</source><volume>12</volume><fpage>e134976</fpage><pub-id pub-id-type="doi">10.3897/BDJ.12.e134976</pub-id></element-citation></ref><ref id="B13617601"><element-citation xmlns:xlink="http://www.w3.org/1999/xlink" publication-type="website" xlink:type="simple"><person-group person-group-type="author"><name name-style="western"><surname>Uetz</surname><given-names>P.</given-names></name><name name-style="western"><surname>Freed</surname><given-names>P.</given-names></name><name name-style="western"><surname>Aguilar</surname><given-names>R.</given-names></name><name name-style="western"><surname>Reyes</surname><given-names>F.</given-names></name><name name-style="western"><surname>Kudera</surname><given-names>J.</given-names></name><name name-style="western"><surname>Hošek</surname><given-names>J.</given-names></name></person-group><article-title>
            <ext-link ext-link-type="uri" xlink:href="http://the%20reptile%20database/" xlink:type="simple">The Reptile Database</ext-link>
          </article-title><uri xlink:type="simple">http://www.reptile-database.org</uri><date-in-citation content-type="access-date">2025-11-01T00:57:05+00:00</date-in-citation></element-citation></ref></ref-list></tp:taxon-treatment>
