# Supplementary material for: New records and an updated list of snakes from Ha Tinh Province, Vietnam
Source: Biodivers Data J. 2026 Mar 27;14:e177493. doi: 10.3897/BDJ.14.e177493 (PMC13049456; doi:10.3897/BDJ.14.e177493)
Supplement: XML Treatment for Bungarus slowinskii [file BDJ.14.e177493-treatment6.xml]

<!DOCTYPE tp:taxon-treatment
  PUBLIC "-//TaxonX//DTD Taxonomic Treatment Publishing DTD v0 20100105//EN" "tax-treatment-NSO.dtd">
<tp:taxon-treatment xmlns:tp="http://www.plazi.org/taxpub"><tp:treatment-meta><mixed-citation publication-type="journal"><person-group><name><surname>Pham</surname><given-names>Anh Van</given-names></name><name><surname>Dao</surname><given-names>Quynh Dieu Thi</given-names></name><name><surname>Tran</surname><given-names>Anh Dinh</given-names></name><name><surname>Le</surname><given-names>Minh Duc</given-names></name><name><surname>Nguyen</surname><given-names>Truong Quang</given-names></name></person-group><article-title>New records and an updated list of snakes from Ha Tinh Province, Vietnam</article-title><source>Biodivers Data J</source><day>27</day><month>03</month><year>2026</year><volume>14</volume><pub-id pub-id-type="doi">10.3897/BDJ.14.e177493</pub-id></mixed-citation></tp:treatment-meta><tp:nomenclature><tp:taxon-name><object-id xmlns:xlink="http://www.w3.org/1999/xlink" content-type="arpha" xlink:type="simple">3B60CE28-963F-5C1C-A171-5AB2869A9B5F</object-id><tp:taxon-name-part taxon-name-part-type="genus">Bungarus</tp:taxon-name-part> <tp:taxon-name-part taxon-name-part-type="species">slowinskii</tp:taxon-name-part></tp:taxon-name><tp:taxon-authority>(Kuch, Kizirian, Nguyen, Lawson, Donnelly &amp; Mebs, 2005)</tp:taxon-authority></tp:nomenclature><tp:treatment-sec sec-type="materials"><title>Materials</title><list list-type="alpha-lower" list-content="occurrences"><list-item><p><bold>Type status:</bold> <named-content xmlns:xlink="http://www.w3.org/1999/xlink" content-type="dwc:typeStatus" xlink:type="simple">Other material</named-content>. <bold>Occurrence:</bold> catalogNumber: <named-content xmlns:xlink="http://www.w3.org/1999/xlink" content-type="dwc:catalogNumber" xlink:type="simple">VQ.2025.162</named-content>; individualCount: <named-content xmlns:xlink="http://www.w3.org/1999/xlink" content-type="dwc:individualCount" xlink:type="simple">1</named-content>; sex: <named-content xmlns:xlink="http://www.w3.org/1999/xlink" content-type="dwc:sex" xlink:type="simple">male</named-content>; lifeStage: <named-content xmlns:xlink="http://www.w3.org/1999/xlink" content-type="dwc:lifeStage" xlink:type="simple">adult</named-content>; occurrenceID: <named-content xmlns:xlink="http://www.w3.org/1999/xlink" content-type="dwc:occurrenceID" xlink:type="simple">F6707F60-8E8D-53A9-A31E-2D6DB75FC10B</named-content>; <bold>Taxon:</bold> scientificNameID: <named-content xmlns:xlink="http://www.w3.org/1999/xlink" content-type="dwc:scientificNameID" xlink:type="simple"><italic><tp:taxon-name><tp:taxon-name-part taxon-name-part-type="genus" reg="Bungarus">Bungarus</tp:taxon-name-part> <tp:taxon-name-part taxon-name-part-type="species" reg="slowinskii">slowinskii</tp:taxon-name-part></tp:taxon-name></italic></named-content>; scientificName: <named-content xmlns:xlink="http://www.w3.org/1999/xlink" content-type="dwc:scientificName" xlink:type="simple"><italic><tp:taxon-name><tp:taxon-name-part taxon-name-part-type="genus" reg="Bungarus">Bungarus</tp:taxon-name-part> <tp:taxon-name-part taxon-name-part-type="species" reg="slowinskii">slowinskii</tp:taxon-name-part></tp:taxon-name></italic></named-content>; class: <named-content xmlns:xlink="http://www.w3.org/1999/xlink" content-type="dwc:class" xlink:type="simple"><tp:taxon-name><tp:taxon-name-part taxon-name-part-type="class">Reptilia</tp:taxon-name-part></tp:taxon-name></named-content>; order: <named-content xmlns:xlink="http://www.w3.org/1999/xlink" content-type="dwc:order" xlink:type="simple"><tp:taxon-name><tp:taxon-name-part taxon-name-part-type="order">Squamata</tp:taxon-name-part></tp:taxon-name></named-content>; family: <named-content xmlns:xlink="http://www.w3.org/1999/xlink" content-type="dwc:family" xlink:type="simple"><tp:taxon-name><tp:taxon-name-part taxon-name-part-type="family">Elapidae</tp:taxon-name-part></tp:taxon-name></named-content>; genus: <named-content xmlns:xlink="http://www.w3.org/1999/xlink" content-type="dwc:genus" xlink:type="simple"><tp:taxon-name><tp:taxon-name-part taxon-name-part-type="genus">Bungarus</tp:taxon-name-part></tp:taxon-name></named-content>; specificEpithet: <named-content xmlns:xlink="http://www.w3.org/1999/xlink" content-type="dwc:specificEpithet" xlink:type="simple"><italic><tp:taxon-name><tp:taxon-name-part taxon-name-part-type="genus" reg="Bungarus"/><tp:taxon-name-part taxon-name-part-type="species" reg="slowinskii">slowinskii</tp:taxon-name-part></tp:taxon-name></italic></named-content>; scientificNameAuthorship: <named-content xmlns:xlink="http://www.w3.org/1999/xlink" content-type="dwc:scientificNameAuthorship" xlink:type="simple">(Kuch, Kizirian, Nguyen, Lawson, Donnelly &amp; Mebs, 2005)</named-content>; <bold>Location:</bold> country: <named-content xmlns:xlink="http://www.w3.org/1999/xlink" content-type="dwc:country" xlink:type="simple">Vietnam</named-content>; countryCode: <named-content xmlns:xlink="http://www.w3.org/1999/xlink" content-type="dwc:countryCode" xlink:type="simple">VN</named-content>; stateProvince: <named-content xmlns:xlink="http://www.w3.org/1999/xlink" content-type="dwc:stateProvince" xlink:type="simple">Ha Tinh</named-content>; county: <named-content xmlns:xlink="http://www.w3.org/1999/xlink" content-type="dwc:county" xlink:type="simple">Ha Tinh</named-content>; municipality: <named-content xmlns:xlink="http://www.w3.org/1999/xlink" content-type="dwc:municipality" xlink:type="simple">Vu Quang</named-content>; locality: <named-content xmlns:xlink="http://www.w3.org/1999/xlink" content-type="dwc:locality" xlink:type="simple">Vu Quang</named-content>; verbatimElevation: <named-content xmlns:xlink="http://www.w3.org/1999/xlink" content-type="dwc:verbatimElevation" xlink:type="simple">800 m</named-content>; verbatimLatitude: <named-content xmlns:xlink="http://www.w3.org/1999/xlink" content-type="dwc:verbatimLatitude" xlink:type="simple">18°11'57.9"N</named-content>; verbatimLongitude: <named-content xmlns:xlink="http://www.w3.org/1999/xlink" content-type="dwc:verbatimLongitude" xlink:type="simple">105°23'34.1"E</named-content>; verbatimCoordinateSystem: <named-content xmlns:xlink="http://www.w3.org/1999/xlink" content-type="dwc:verbatimCoordinateSystem" xlink:type="simple">WGS84</named-content>; <bold>Event:</bold> eventDate: <named-content xmlns:xlink="http://www.w3.org/1999/xlink" content-type="dwc:eventDate" xlink:type="simple">April</named-content>; eventTime: <named-content xmlns:xlink="http://www.w3.org/1999/xlink" content-type="dwc:eventTime" xlink:type="simple">2025</named-content>; eventRemarks: <named-content xmlns:xlink="http://www.w3.org/1999/xlink" content-type="dwc:eventRemarks" xlink:type="simple">collected by AV Pham</named-content>; <bold>Record Level:</bold> language: <named-content xmlns:xlink="http://www.w3.org/1999/xlink" content-type="dwc:language" xlink:type="simple">en</named-content>; collectionCode: <named-content xmlns:xlink="http://www.w3.org/1999/xlink" content-type="dwc:collectionCode" xlink:type="simple">Reptiles</named-content>; basisOfRecord: <named-content xmlns:xlink="http://www.w3.org/1999/xlink" content-type="dwc:basisOfRecord" xlink:type="simple">PreservedSpecimen</named-content></p></list-item></list></tp:treatment-sec><tp:treatment-sec sec-type="Description"><title>Description</title><p>Morphological characteristics of the specimen from Ha Tinh Province agreed well with the descriptions of <xref ref-type="bibr" rid="B13617299">Kuch et al. (2005)</xref>, <xref ref-type="bibr" rid="B13617276">Kharin et al. (2011)</xref>, and <xref ref-type="bibr" rid="B13617434">Smits and Hauser (2019)</xref>: SVL 1044 mm, TaL 104 mm (n = 1, male); head slightly depressed, indistinct from neck; eye small, pupil round; rostral visible from above; internasal shorter than prefrontal; frontal large, hexagonal, longer than broad; parietal long and narrow; nasal divided; loreal absent; preocular 1/1; postoculars 2/2, bordering anterior temporals; anterior temporal 1/1, posterior temporals 2/2; subpralabials 7/8, third and fourth touch left eye (sixth largest), fourth and fifth touch right eye (seventh largest); infralabials 7/7, first to third bordering chin shields; dorsal scale rows 15-15-15, smooth; ventrals 219; cloacal scale undivided; subcaudals 31, paired.</p><p><italic>Colouration in life.</italic> Dorsum glossy black with 28 narrow whitish crossbands on the body and five on the tail; ventral scales cream with black markings extending to the tail; tail tip round (Fig. <xref ref-type="fig" rid="F13617538">7</xref>).</p></tp:treatment-sec><tp:treatment-sec sec-type="Distribution"><title>Distribution</title><p>In Vietnam, this species has been recorded from Lao Cai and Quang Tri provinces as well as Hue and Da Nang cities (<xref ref-type="bibr" rid="B13617601">Uetz et al. 2025</xref>). Elsewhere, this species is known from Thailand and Laos (<xref ref-type="bibr" rid="B13617601">Uetz et al. 2025</xref>).</p></tp:treatment-sec><tp:treatment-sec sec-type="Ecology"><title>Ecology</title><p>The specimen was collected at 20:45 h on the ground, near a stream. The surrounding habitat was disturbed evergreen forest of medium hardwood and shrub.</p></tp:treatment-sec><tp:treatment-sec><!--Section generated to contain objects referenced in tp:taxon-treatment.--><fig id="F13617538" position="float" orientation="portrait"><object-id xmlns:xlink="http://www.w3.org/1999/xlink" content-type="arpha" xlink:type="simple">D18039AB-BC3E-5C85-97D6-058B4B8E5659</object-id><object-id xmlns:xlink="http://www.w3.org/1999/xlink" content-type="doi" xlink:type="simple">10.3897/BDJ.14.e177493.figure5</object-id><label>Figure 7.</label><caption><p><italic><tp:taxon-name><tp:taxon-name-part taxon-name-part-type="genus" reg="Bungarus">Bungarus</tp:taxon-name-part> <tp:taxon-name-part taxon-name-part-type="species" reg="slowinskii">slowinskii</tp:taxon-name-part></tp:taxon-name></italic> (adult male, VQ 2025.162).</p></caption><graphic xmlns:xlink="http://www.w3.org/1999/xlink" xlink:href="bdj-14-e177493-g007.jpg" position="float" id="oo_1455914.JPG" orientation="portrait" xlink:type="simple"><uri content-type="original_file" xlink:type="simple">https://binary.pensoft.net/fig/1455914</uri></graphic></fig></tp:treatment-sec><ref-list><ref id="B13617299"><element-citation xmlns:xlink="http://www.w3.org/1999/xlink" publication-type="article" xlink:type="simple"><person-group person-group-type="author"><name name-style="western"><surname>Kuch</surname><given-names>U.</given-names></name><name name-style="western"><surname>Kizirian</surname><given-names>D.</given-names></name><name name-style="western"><surname>Truong</surname><given-names>N. Q.</given-names></name><name name-style="western"><surname>Lawson</surname><given-names>R.</given-names></name><name name-style="western"><surname>Donnelly</surname><given-names>M. A.</given-names></name><name name-style="western"><surname>Mebs</surname><given-names>D.</given-names></name></person-group><year>2005</year><article-title>A new species of Krait (<tp:taxon-name><tp:taxon-name-part taxon-name-part-type="order">Squamata</tp:taxon-name-part></tp:taxon-name>: <tp:taxon-name><tp:taxon-name-part taxon-name-part-type="family">Elapidae</tp:taxon-name-part></tp:taxon-name>) from the red river system of Northern Vietnam</article-title><source>Copeia</source><volume>2005</volume><fpage>818</fpage><lpage>833</lpage><pub-id pub-id-type="doi">10.1643/0045-8511(2005)005</pub-id></element-citation></ref><ref id="B13617276"><element-citation xmlns:xlink="http://www.w3.org/1999/xlink" publication-type="article" xlink:type="simple"><person-group person-group-type="author"><name name-style="western"><surname>Kharin</surname><given-names>V. E.</given-names></name><name name-style="western"><surname>Orlov</surname><given-names>N. L.</given-names></name><name name-style="western"><surname>Ananjeva</surname><given-names>N. B.</given-names></name></person-group><year>2011</year><article-title>New records and redescription of rare and little-known elapid snake <italic><tp:taxon-name><tp:taxon-name-part taxon-name-part-type="genus" reg="Bungarus">Bungarus</tp:taxon-name-part> <tp:taxon-name-part taxon-name-part-type="species" reg="slowinskii">slowinskii</tp:taxon-name-part></tp:taxon-name></italic> (<tp:taxon-name><tp:taxon-name-part taxon-name-part-type="suborder">Serpentes</tp:taxon-name-part></tp:taxon-name>: <tp:taxon-name><tp:taxon-name-part taxon-name-part-type="family">Elapidae</tp:taxon-name-part></tp:taxon-name>: <tp:taxon-name><tp:taxon-name-part taxon-name-part-type="subfamily">Bungarinae</tp:taxon-name-part></tp:taxon-name></article-title><source>Russian Journal of Herpetology</source><volume>18</volume><fpage>284</fpage><lpage>294</lpage><pub-id pub-id-type="doi">10.30906/1026-2296-2011-18-4-284-294</pub-id></element-citation></ref><ref id="B13617434"><element-citation xmlns:xlink="http://www.w3.org/1999/xlink" publication-type="article" xlink:type="simple"><person-group person-group-type="author"><name name-style="western"><surname>Smits</surname><given-names>T.</given-names></name><name name-style="western"><surname>Hauser</surname><given-names>S.</given-names></name></person-group><year>2019</year><article-title>First record of the Krait <italic><tp:taxon-name><tp:taxon-name-part taxon-name-part-type="genus" reg="Bungarus">Bungarus</tp:taxon-name-part> <tp:taxon-name-part taxon-name-part-type="species" reg="slowinskii">slowinskii</tp:taxon-name-part></tp:taxon-name></italic> Kuch, Kizirian, Nguyen, Lawson, Donelly and Mebs, 2005 (<tp:taxon-name><tp:taxon-name-part taxon-name-part-type="order">Squamata</tp:taxon-name-part></tp:taxon-name>: <tp:taxon-name><tp:taxon-name-part taxon-name-part-type="family">Elapidae</tp:taxon-name-part></tp:taxon-name>) from Thailand</article-title><source>Tropical Natural History</source><volume>19</volume><fpage>43</fpage><lpage>50</lpage><pub-id pub-id-type="doi">10.58837/tnh.19.2.170942</pub-id></element-citation></ref><ref id="B13617601"><element-citation xmlns:xlink="http://www.w3.org/1999/xlink" publication-type="website" xlink:type="simple"><person-group person-group-type="author"><name name-style="western"><surname>Uetz</surname><given-names>P.</given-names></name><name name-style="western"><surname>Freed</surname><given-names>P.</given-names></name><name name-style="western"><surname>Aguilar</surname><given-names>R.</given-names></name><name name-style="western"><surname>Reyes</surname><given-names>F.</given-names></name><name name-style="western"><surname>Kudera</surname><given-names>J.</given-names></name><name name-style="western"><surname>Hošek</surname><given-names>J.</given-names></name></person-group><article-title>
            <ext-link ext-link-type="uri" xlink:href="http://the%20reptile%20database/" xlink:type="simple">The Reptile Database</ext-link>
          </article-title><uri xlink:type="simple">http://www.reptile-database.org</uri><date-in-citation content-type="access-date">2025-11-01T00:57:05+00:00</date-in-citation></element-citation></ref></ref-list></tp:taxon-treatment>
